# Supplementary material for: Single-Cell Transcriptomic Analysis Reveals Macrophage–Tumor Crosstalk in Hepatocellular Carcinoma
Source: Front Immunol. 2022 Jul 25;13:955390. doi: 10.3389/fimmu.2022.955390 (PMC9359093; doi:10.3389/fimmu.2022.955390)
Supplement: Supplementary Table 2 — Signature related gene sets used in macrophage analysis. [file Table_2.xlsx]

## Sheet: Sheet1
Table S2. Signature related gene sets used in macrophage analysis
M1_Polarization	M2_Polarization
IL12	ARG1
IL23	ARG2
IL12	IL10
TNF	CD32
IL6	CD163
CD86	CD23
IL1B	CD200R1
MARCO	PDCD1LG2
NOS2	CD274
IL12	MARCO
CD64	CSF1R
CD80	CD206
CXCR10	IL1RN
IL23	IL1R2
CXCL9	IL4R
CXCL10	CCL4
CXCL11	CCL13
CD86	CCL20
IL1A	CCL17
IL1B	CCL18
IL6	CCL22
TNF	CCL24
CCL5	LYVE1
IRF5	VEGFA
IRF1	VEGFB
CD40	VEGFC
IDO1	VEGFD
KYNU	EGF
CCR7	CTSA
	CTSB
	CSTC
	CTSD
	TGFB1
	TGFB2
	TGFB3
	MMP14
	MMP19
	MMP9
	CLEC7A
	WNT7B
	FASL
	TNFSF12
	TNFSF8
	CD276
	VTCN1
	MSR1
	FN1
	IRF4
